# Supplementary material for: Genetic and Transcriptomic Background of Oxidative Stress and Antioxidative Therapies in Late Complications of Type 2 Diabetes Mellitus: A Systematic Review
Source: Antioxidants (Basel). 2024 Feb 24;13(3):277. doi: 10.3390/antiox13030277 (PMC10967328; doi:10.3390/antiox13030277)
Supplement: Supplementary file 1 [file antioxidants-13-00277-s001.zip]

Archive with 3 entries (3 files):
- Supplementary file 1_Methodology of Systematic Review.pdf
- Supplementary file 2_excluded studies (1st search).pdf
- Supplementary file 3_excluded studies (2nd search).pdf
